# Supplementary material for: Heritable methylation marks associated with prostate cancer risk
Source: Fam Cancer. 2023 Jan 28;22(3):313–7. doi: 10.1007/s10689-022-00325-w (PMC10275808; doi:10.1007/s10689-022-00325-w)
Supplement: Supplementary file 1 — Supplementary Material 1 [file 10689_2022_325_MOESM1_ESM.xlsx]

## Sheet: SuppTable1
Methylation_mark	Chromosome	Position.GRCh37	Nearby_gene	Delta_l
cg06830210	14	20757727	TTC5	169.28
cg23247274	13	21750649	MRP63	166.639
cg19976628	3	38033516		153.532
cg04020319	12	121445882	C12orf43	151.609
cg11173636	10	65632259		146.533
cg03697076	10	122524702		128.298
cg01817885	5	59165136	PDE4D	127.305
cg26292116	2	241618820	AQP12B	125.797
cg05772329	16	51679082		124.646
cg27126508	5	177947425	COL23A1	123.368
cg13537310	13	21750628	MRPL57	116.719
cg04885698	2	207316796	ADAM23	113.708
cg12856521	11	46389249	DGKZ	105.62
cg06536614	5	135416381	VTRNA2-1	102.233
cg26993965	18	76617016		100.483
cg00977253	1	38675803	LINC01343	99.689
cg26679884	10	94136	TUBB8	98.971
cg09580153	6	41068724	NFYA	98.024
cg03644281	6	41068752	NFYA	94.713
cg12080266	21	36060640	CLIC6	94.528
cg20443278	17	77962098	TBC1D16	92.959
cg02372404	10	131209556		91.75
cg06055669	8	4399574	CSMD1	90.732
cg13731934	1	17920673	ARHGEF10L	88.734
cg05875700	8	638208	ERICH1	88.213
cg12459000	1	21032072	KIF17	87.98
cg07968387	7	23231802	NUPL2	86.571
cg12623145	2	97778927	ANKRD36	85.837
cg26896946	5	135416405	VTRNA2-1	85.204
cg25406205	17	13842331		83.536
cg19816075	12	113408421	OAS3	83.356
cg07629127	20	35612938		83.129
cg11070274	8	9106610		82.486
cg08344634	8	1938530	KBTBD11	81.655
cg25340688	5	135416398	VTRNA2-1	79.708
cg17739868	6	157751337		79.528
cg18442075	17	40169520	DNAJC7	78.741
cg23224356	2	98206733	ANKRD36B	78.059
cg18391209	1	223747670	CAPN8	75.414
cg02552490	3	108228286	MYH15	75.286
cg15016792	10	2787147		75.105
cg21322043	10	11905941	PROSER2	74.022
cg04346459	6	41068666	NFYA	73.762
cg25079981	7	137832331		71.684
cg00779294	3	87325752	POU1F1	70.951
cg16482596	10	2122086		70.492
cg07622957	16	1503662	CLCN7	69.554
cg10645314	2	3704589	ALLC	68.456
cg00412942	10	102493398		68.253
cg27225663	6	169142715		68.212
cg03411376	11	2432720	TRPM5	67.693
cg00124993	5	135416412	VTRNA2-1	67.518
cg20770087	6	160409893	IGF2R	66.794
cg16165135	18	71865484		65.384
cg12333628	3	72026971		65.114
cg06202470	12	11700489		65.055
cg14755254	8	637813	ERICH1	64.524
cg26728851	11	76430375	GUCY2E	64.378
cg22635523	6	32492390	HLA-DRB5	64.063
cg16251399	6	58287822	GUSBL2	63.969
cg16556401	3	192611032	MB21D2	63.785
cg23966224	8	144660629	NAPRT	63.716
cg16958467	15	57655799		62.135
cg25124058	12	97886218	RMST	61.966
cg15060733	3	161024013		61.842
cg07892964	12	18434272	PIK3C2G	61.471
cg00454768	14	95899773	SYNE3	61.268
cg04578890	20	1349052	FKBP1A-SDCBP2	61.116
cg16747922	4	2415950	ZFYVE28	60.749
cg16875032	8	121823916	SNTB1	60.459
cg07700233	4	39171231		60.436
cg18806707	7	37998416		60.301
cg16767880	17	113262	RPH3AL	59.845
cg10070864	15	57664490		59.813
cg13661397	10	5454459	NET1	59.716
cg13626582	15	57592083	LOC283663	59.59
cg09941252	6	39849975	DAAM2	59.296
cg20124410	13	107333224		59.014
cg03079116	12	127067685		58.916
cg26382080	12	120938199		58.768
cg03834478	11	69323978		58.598
cg00793992	1	248636313	OR2T3	58.52
cg27455098	10	129249808	DOCK1	58.23
cg27393610	12	112443961	TMEM116	57.945
cg24226017	7	99702946	AP4M1	57.611
cg05829976	20	62865953	MYT1	57.061
cg19393008	12	52798363	KRT82	57.023
cg12284872	1	205311965	KLHDC8A	56.736
cg13136933	15	57592040	LOC283663	56.207
cg13523132	9	139638566	LCN6	56.106
cg03036047	6	32362744	BTNL2	56.006
cg11040238	6	31143798	PSORS1C3	55.943
cg12012426	4	1366463	KIAA1530	55.711
cg09627878	1	41129572	RIMS3	55.229
cg14638919	9	138065530		54.777
cg25752150	15	62788427		54.704
cg04295700	3	99832908	CMSS1	54.686
cg22140756	2	177895827		54.252
cg24800175	19	13345599	CACNA1A	54.192
cg03192273	5	150618948		53.376
cg05182290	2	7116403	RNF144A	53.263
cg14645244	6	32552205	HLA-DRB1	53.251
cg18485081	10	77664459	C10orf11	53.219
cg14675598	10	6281328		53.04
cg04704414	16	1836662	NUBP2	52.603
cg24149178	6	42883584	PTCRA	52.286
cg07481097	3	112959879	BOC	52.174
cg02404575	19	53237871	ZNF611	51.975
cg13589972	11	71883574		51.945
cg15988970	13	43597736	DNAJC15	51.853
cg08757148	1	24513722	IL28RA	51.775
cg03063057	19	3110400	GNA11	51.726
cg17519974	2	109674445		51.497
cg12257246	8	25240570	DOCK5	51.489
cg24019073	19	4448726	UBXN6	51.363
cg06417478	19	12876846	HOOK2	51.282
cg05338009	19	54041398	ZNF331	50.766
cg09314196	19	22816508	ZNF492	50.61
cg20054939	12	133614314	ZNF84	50.456
cg02167203	6	41068553	NFYA	50.341
cg05446035	12	128602780	LOC100996679	50.339
cg21385522	1	16154831		50.271
cg20849893	7	64541193		50.238
cg16857912	2	234991876		50.063
cg27086157	13	114872606	RASA3	49.996
cg08103988	17	6558365		49.865
cg04554929	8	105342491		49.792
cg24088508	1	38156462	C1orf109	49.463
cg20004147	2	65718931		49.427
cg18778857	12	9446913	LOC642846	49.24
cg23489384	14	21199099		49.166
cg03382704	2	232560638		49.161
cg20011860	1	241162281	RGS7	49.144
cg03423813	2	23873583	KLHL29	49.042
cg25251562	2	3704773	ALLC	48.514
cg08963213	2	69099476	BMP10	48.359
cg02533585	1	95426090	LOC729970	48.277
cg08475642	16	89367149	ANKRD11	48.268
cg14118059	5	106830005	EFNA5	47.711
cg24390233	8	98788236	LAPTM4B	47.558
cg05217193	22	50753042	DENND6B	47.546
cg17675715	12	64276754	SRGAP1	47.441
cg25931138	3	195709698	SDHAP1	47.32
cg17861914	1	198214574	NEK7	47.2
cg12162195	21	46448092		47.169
cg19148731	2	74780229	LOXL3	47.068
cg03810198	17	74679597	MXRA7	47.003
cg01079515	3	195576629		46.938
cg20814349	1	161510020		46.896
cg02463029	5	133370182		46.888
cg15919605	5	150992767		46.877
cg11608150	5	135415948		46.853
cg23951861	7	72426239	NSUN5C	46.787
cg03697766	16	54848022		46.778
cg03367356	12	103633300	C12orf42	46.712
cg18797653	5	135416613	VTRNA2-1	46.666
cg06406458	10	128810499	DOCK1	46.415
cg04949720	1	230579093		46.286
cg17416552	17	3315105		45.881
cg22410568	6	166355632	C6orf176	45.822
cg10439896	8	144154986		45.791
cg10633103	20	43561125	PABPC1L	45.734
cg02042823	16	6714429	A2BP1	45.663
cg26872792	12	120763815	PLA2G1B	45.328
cg18266472	15	78111889	LINGO1	45.267
cg14802609	10	20182208	PLXDC2	45.208
cg23746239	10	30663547	LOC729668	45.036
cg24399712	22	39784796		44.998
cg09189258	19	49990808	RPL13AP5	44.868
cg19357499	8	144660631	NAPRT1	44.865
cg26303616	4	78125004		44.582
cg14159672	1	205819179	PM20D1	44.572
cg21934190	8	142363160		44.339
cg11102724	5	150619039		44.336
cg13171004	10	37936967		44.303
cg03179450	2	3193212	TSSC1	44.28
cg17466471	20	61185397		44.202
cg12928571	4	77678812	SHROOM3	44.188
cg17273096	6	55761410		43.889
cg26769250	15	75165338	SCAMP2	43.87
cg12028326	19	523360		43.823
cg06596975	19	53193302	ZNF83	43.575
cg01128039	20	1584666	SIRPB1	43.449
cg08011255	17	80970504	B3GNTL1	43.398
cg02763150	10	50592953	DRGX	43.243
cg01426208	6	29720641		43.106
cg17939448	4	77200832	FAM47E	43.048
cg23623880	1	39570999	MACF1	42.65
cg00999904	2	3704751	ALLC	42.556
cg24008901	12	13715497	GRIN2B	42.505
cg10427295	1	248738398	OR2T34	42.493
cg21997403	17	80436296	NARF	42.271
cg14048834	19	49990801	RPL13AP5	42.201
cg21501207	1	162383000	SH2D1B	42.058
cg08078305	4	84202932	COQ2	42.057
cg22975300	13	33718719	STARD13	42.04
cg04481923	5	135416205	VTRNA2-1	41.914
cg12470483	18	72057288		41.914
cg09483595	5	158878380	LOC285627	41.847
cg18072778	1	148203924	PPIAL4F	41.797
cg09998151	14	32926900	AKAP6	41.791
cg05141217	8	28491378		41.662
cg07787595	17	50918451		41.632
cg21931089	10	30885543		41.565
cg17827937	18	73056373		41.554
cg13186451	14	96177449	TCL1A	41.449
cg19257562	1	2043853	PRKCZ	41.224
cg20291244	11	11820535		41.217
cg09462269	1	43751469	C1orf210	41.135
cg16064295	3	8575844	LMCD1	40.991
cg23677911	1	230256394	GALNT2	40.914
cg25980689	7	187339		40.662
cg26266515	8	48651652	CEBPD	40.65
cg04683035	7	158712832	WDR60	40.585
cg04764455	4	109754441	COL25A1	40.492
cg03980662	1	154800627	KCNN3	40.392
cg03726259	16	2358313	ABCA3	40.217
cg07332563	6	291687	DUSP22	40.191
cg13167214	8	11568892	GATA4	40.19
cg26765260	21	46765797		40.081
cg06263672	7	65235340		39.985
cg07588442	11	60673866	PRPF19	39.894
cg24503407	1	205819492	PM20D1	39.884
cg02271943	10	76996533	COMTD1	39.749
cg04944931	10	76996462	COMTD1	39.749
cg06113708	10	76996280	COMTD1	39.749
cg07679219	12	77417738	E2F7	39.746
cg16004814	10	76996383	COMTD1	39.742
cg21641064	22	34412897		39.728
cg22888160	1	152177273		39.613
cg03498343	8	98788110	LAPTM4B	39.583
cg08882736	17	76820506	USP36	39.58
cg23549331	8	6189008		39.544
cg19494702	4	25163066	SEPSECS	39.396
cg22284745	8	38816065	PLEKHA2	39.297
cg08937639	1	18704828	IGSF21	39.291
cg03568327	2	80258747	CTNNA2	39.247
cg20144487	6	31382027	MICA	39.185
cg14378564	1	28417750		39.177
cg06379361	12	120755460		39.073
cg06556905	7	44802162	ZMIZ2	39.073
cg05007442	5	3594275		39.045
cg00456343	10	49348564		38.994
cg11824771	20	62866001	MYT1	38.849
cg23804921	15	30861172		38.794
cg21698185	8	1950112	KBTBD11	38.727
cg11561269	12	130850910	PIWIL1	38.714
cg27432604	11	27239162		38.695
cg01698880	16	68834389	CDH1	38.662
cg17431801	14	65187697	PLEKHG3	38.649
cg01760119	3	101661382	LOC152225	38.608
cg19001357	3	16408310	RFTN1	38.604
cg02024240	5	159669974		38.592
cg06846895	5	37723683	WDR70	38.421
cg13373914	7	67323067		38.402
cg14841828	14	99729088	BCL11B	38.392
cg04103706	3	188514728	LPP	38.377
cg17725166	4	169409118		38.364
cg11294620	4	157119935		38.297
cg16611967	16	90144006		38.287
cg07157834	1	205819609	PM20D1	38.161
cg18226422	19	19495652	GATAD2A	38.139
cg19872890	12	80387345		38.112
cg02405213	9	5042618	JAK2	38.085
cg27336439	3	186614509		38.032
cg05871851	17	78359309	RNF213	38.026
cg18678645	5	135416331	VTRNA2-1	37.93
cg05528899	17	57120		37.91
cg01103513	12	51310329		37.906
cg04377740	19	32087405		37.827
cg04469503	4	41206636	APBB2	37.82
cg25420767	5	148620091	ABLIM3	37.682
cg07490142	22	21357269	FLJ39582	37.637
cg23490161	5	218452	SDHA	37.526
cg07243930	11	3647365	TRPC2	37.519
cg19151808	4	89619051	NAP1L5	37.493
cg20485733	17	2798136	RAP1GAP2	37.238
cg15586931	17	2798327	RAP1GAP2	37.237
cg08861434	13	112062652		37.213
cg06478886	5	135416029		37.211
cg21136499	7	2551978	LFNG	37.207
cg17029655	9	15999921		37.193
cg05342816	8	144775130	ZNF707	37.192
cg11568728	17	16901019		37.042
cg15660573	17	549704	VPS53	36.998
cg01516881	6	292596	DUSP22	36.988
cg26220323	7	75372083		36.986
cg27655855	20	23549455	CST9L	36.976
cg20318229	15	58060307		36.959
cg10633779	4	11915051		36.935
cg12156636	12	105425900	ALDH1L2	36.929
cg06907930	16	90110798	LOC100130015	36.909
cg25394109	19	45563250	SFRS16	36.904
cg02425395	21	47765092	PCNT	36.84
cg08033998	14	69714389		36.769
cg22049114	1	44428861	IPO13	36.678
cg20147224	11	47236405	DDB2	36.641
cg26999561	22	17612842	LOC100996342	36.634
cg27133711	8	32290932	NRG1	36.633
cg11235426	6	292522	DUSP22	36.589
cg11527436	11	85378422		36.581
cg12768975	19	6721965	C3	36.563
cg15397788	19	4560742		36.521
cg10452363	18	13379476	LDLRAD4	36.492
cg00905457	10	98015413	BLNK	36.471
cg07828121	21	43607978		36.442
cg10977910	1	84465055	TTLL7	36.41
cg07999547	7	17720837		36.326
cg00751126	7	119861		36.297
cg04367395	17	27406907	MYO18A	36.276
cg03525583	1	1197536	UBE2J2	36.066
cg27632594	21	43204103		36.058
cg19882830	19	21264948	ZNF714	36.048
cg17512664	1	183877429	RGL1	35.829
cg23729407	2	235879320	SH3BP4	35.792
cg02820566	7	187254		35.68
cg23586821	6	149810145		35.628
cg02313495	15	40398007	BMF	35.628
cg08951186	16	88290370		35.536
cg16423285	20	60520624		35.476
cg01476442	15	29669193	FAM189A1	35.425
cg18984499	17	8286166	RPL26	35.381
cg03645661	12	51656667	SMAGP	35.306
cg08049441	3	129106543	RPL32P3	35.255
cg01824680	22	37755323		35.151
cg18157503	1	20474812	PLA2G2F	35.147
cg02004499	7	4244250	SDK1	35.132
cg14535652	6	28895789		35.094
cg05854154	19	14332351		35.092
cg02725872	8	58115012		35.054
cg22556008	6	116711983	DSE	34.871
cg22820238	20	11826062	LINC00687	34.866
cg10806175	4	83941472		34.829
cg21718113	1	152571909	LCE3C	34.796
cg26654770	12	740100	NINJ2	34.711
cg20575414	9	138499073		34.699
cg19156569	2	234661536	UGT1A10	34.699
cg14799488	5	537809		34.691
cg04060356	20	52226170		34.681
cg01387070	13	53218247		34.671
cg14242557	9	114288341	ZNF483	34.654
cg17639252	22	42962823	SERHL2	34.538
cg05934315	4	146439394	SMAD1-AS1	34.501
cg19052272	2	3704530	ALLC	34.501
cg20899233	7	134976938		34.452
cg14429807	9	136755503	VAV2	34.435
cg01228656	1	28925722		34.385
cg12020464	9	136131183	ABO	34.337
cg14456004	13	21872349		34.33
cg01324343	3	183735012	ABCC5	34.303
cg05064044	6	292385	DUSP22	34.19
cg27346982	17	74209081	RNF157	34.16
cg13693652	1	86888629	CLCA2	34.079
cg07661093	14	89735939	FOXN3	34.071
cg19692784	12	739953	LOC100049716	34.065
cg14614789	19	5548129		34.059
cg11903210	10	30917263	LYZL2	34.029
cg17876578	6	291859	DUSP22	34.021
cg01774767	17	8298051	RNF222	34.008
cg08408040	7	11381133		33.79
cg24135923	4	124267807		33.747
cg00514575	5	180231155	MGAT1	33.744
cg12564102	2	108086048		33.626
cg26400491	8	144891915	SCRIB	33.59
cg21548813	6	291882	DUSP22	33.562
cg00418190	12	96618098	ELK3	33.556
cg03615426	16	19777410	IQCK	33.484
cg08716255	11	95433344		33.462
cg23712018	6	30039132	RNF39	33.443
cg27427514	3	193922037		33.43
cg06031423	22	24059642	LOC91316	33.427
cg02954704	1	161349006		33.35
cg06744150	13	99069161	FARP1	33.346
cg25960393	8	9106559		33.341
cg02420130	15	74286415	PML	33.338
cg01751027	8	118695657		33.306
cg05642382	7	101061998	COL26A1	33.299
cg04463265	15	20479446		33.298
cg21775007	8	11205619	TDH	33.227
cg12052203	11	66115045	B3GNT1	33.198
cg01223400	5	180235800	MGAT1	33.143
cg06588010	9	140454698	DPH7	33.14
cg13441188	11	8745413	ST5	33.063
cg00944631	22	20464947		32.987
cg10610477	2	60712421	BCL11A	32.962
cg00613827	1	207845937	CR1L	32.826
cg04592747	11	66035942	RAB1B	32.711
cg12842231	22	25453531	KIAA1671	32.703
cg12404287	2	19071125		32.683
cg21309351	6	138540608	KIAA1244	32.624
cg03440636	15	66310728	MEGF11	32.616
cg10842801	6	143175102	HIVEP2	32.605
cg16285447	14	23058779	DAD1	32.602
cg22167148	1	120435245		32.376
cg14851027	22	50977104		32.353
cg06360820	2	242988706		32.346
cg19982221	6	159316196		32.345
cg13762704	19	55141723	LILRB1	32.311
cg03513883	19	55141752	LILRB1	32.309
cg15704280	7	45808275	2013-09-01	32.249
cg05860111	5	14441261	TRIO	32.172
cg04354128	6	170851524	PSMB1	32.154
cg16730716	16	3114986	IL32	32.126
cg26708920	10	13826317	FRMD4A	32.125
cg12014753	20	50384822	ATP9A	32.112
cg11494091	17	61959527	GH2	32.028
cg05058748	2	235903542	SH3BP4	31.935
cg03395511	6	291903	DUSP22	31.933
cg02449689	3	44912362		31.919
cg26864766	1	39857950	MACF1	31.91
cg06513015	7	64459246	ERV3-1	31.882
cg05053752	7	140059315	SLC37A3	31.882
cg18000598	3	194342907	TMEM44	31.866
cg08986950	5	96120312	ERAP1	31.847
cg08471713	17	41738893	MEOX1	31.675
cg15611176	12	120763869	PLA2G1B	31.669
cg13854555	3	124909083	SLC12A8	31.667
cg03301058	6	90007856	GABRR2	31.649
cg02291365	13	25317267		31.622
cg01089070	13	114937172		31.583
cg10123377	3	42387524		31.469
cg06322601	7	102330635		31.467
cg06652908	2	129105432		31.452
cg09708560	12	53547922		31.421
cg15607449	19	49990766	RPL13AP5	31.419
cg01331907	22	47325753	TBC1D22A	31.384
cg09885502	20	57463991	GNAS	31.342
cg02812462	8	122697994		31.34
cg13194353	15	25337657		31.335
cg16891431	10	133106078	TCERG1L	31.162
cg03761891	3	12802190	TMEM40	31.16
cg14600855	6	45917039	CLIC5	31.139
cg06730503	3	155431924		31.099
cg23985818	4	94607780	GRID2	31.005
cg15834841	20	5451030	LOC643406	30.966
cg26222448	6	111426965	SLC16A10	30.958
cg13840476	7	47842749	PKD1L1	30.956
cg03063277	7	937827	ADAP1	30.938
cg09827761	15	66947392		30.879
cg21924631	12	12609699	LOH12CR1	30.823
cg08271622	20	37053969	LOC388796	30.797
cg01442214	14	85443339		30.78
cg23304165	7	63498798		30.723
cg25597117	1	161349116		30.623
cg01760434	16	34204266		30.621
cg15172529	6	116783000	FAM26F	30.607
cg17714793	1	153538431	S100A2	30.554
cg25975856	3	19930780	EFHB	30.545
cg22444562	2	207090465	GPR1-AS	30.534
cg21526238	6	144329672	HYMAI	30.524
cg14647890	16	85038296	ZDHHC7	30.359
cg07489412	10	46527063		30.338
cg11701091	2	19850072		30.298
cg17993630	9	33111763	B4GALT1	30.295
cg04507495	3	47563649		30.284
cg24545961	13	96205960	CLDN10	30.279
cg11105585	21	45759228	C21orf2	30.233
cg08851607	1	177130255	ASTN1	30.221
cg25399239	6	139013092		30.209
cg06864789	6	139012992		30.197
cg24009065	20	44351095	SPINT4	30.178
cg18618674	12	22694215	KIAA0528	30.176
cg09945955	10	43544771		30.098
cg07414422	10	14504379		30.093
cg01347966	17	55809810		30.084
cg09774310	11	69504793		30.082
cg08834099	10	112207515		30.078
cg06995810	5	157079468	SOX30	30.072
cg09368597	17	66323016	ARSG	30.072
cg22968327	16	56823421	NUP93	30.067
cg25548582	13	52598798	UTP14C	30.058
cg23722437	11	13983009	SPON1	29.963
cg11595571	18	13130703		29.947
cg07584620	1	2265881	MORN1	29.913
cg26405198	5	55408595	ANKRD55	29.874
cg27045994	8	284126		29.859
cg01702330	6	33682287		29.851
cg22472798	12	5999009	ANO2	29.85
cg27275811	11	74457193		29.796
cg18337565	5	143117875		29.782
cg08373989	6	31780239	HSPA1L	29.771
cg08471588	3	195591056	TNK2	29.767
cg12179787	13	52667227	NEK5	29.747
cg16975684	10	17369235	ST8SIA6	29.743
cg15820961	6	32558459	HLA-DRB1	29.716
cg13926788	5	60241019	NDUFAF2	29.669
cg04275032	17	16336999	TRPV2	29.633
cg07788486	4	8729533		29.545
cg20201929	7	12650578	SCIN	29.401
cg05376034	10	33435045		29.4
cg00798646	10	50029121	WDFY4	29.394
cg09632029	17	18855506	SLC5A10	29.33
cg08778598	5	1594579	SDHAP3	29.305
cg17764313	3	127335263	MCM2	29.295
cg26354017	1	205819088	PM20D1	29.294
cg12893697	11	970389	AP2A2	29.282
cg13069346	13	66437506		29.253
cg08835041	19	37461278		29.229
cg01768480	1	1412855	ATAD3B	29.188
cg06375806	22	50753046	DENND6B	29.171
cg12245912	11	3187491	OSBPL5	29.147
cg27502298	12	9555721		29.024
cg02524346	8	600233		28.986
cg04255391	8	145008397	PLEC1	28.982
cg17199181	18	74799250	MBP	28.963
cg26145268	20	44943725		28.859
cg07940283	4	152020248	RPS3A	28.748
cg10117077	1	111740345	DENND2D	28.739
cg00381549	18	38454012		28.719
cg00827519	11	5617856	TRIM6	28.7
cg18394648	5	141538333		28.67
cg26116556	6	150954381	PLEKHG1	28.622
cg11135992	21	46415248	LINC00163	28.565
cg14168080	7	157504135	PTPRN2	28.548
cg24533989	4	42659536	ATP8A1	28.434
cg11056229	10	1281114	ADARB2	28.414
cg01234678	10	44341979		28.406
cg22353823	12	105860607		28.37
cg21358336	17	6558440		28.366
cg14912045	12	117184799	RNFT2	28.358
cg07158503	5	135415693		28.35
cg15832847	6	72130647	C6orf155	28.338
cg21943599	1	179333589	C1orf125	28.287
cg17018201	6	33269769	TAPBP	28.273
cg07270470	11	12738443	TEAD1	28.267
cg16334093	1	205819600	PM20D1	28.263
cg15134106	1	95974671	LOC100996635	28.255
cg08718220	14	64565294	SYNE2	28.251
cg21625445	2	86225906		28.251
cg22094927	10	11421604		28.228
cg07011110	6	26500482	BTN1A1	28.213
cg08564027	20	61660810		28.202
cg21040096	17	182928	RPH3AL	28.2
cg21634283	7	57071676		28.185
cg14802742	2	78768994		28.182
cg14911689	12	739980	NINJ2	28.131
cg06630425	16	818451	MSLN	28.124
cg18696632	6	32811521	PSMB8	28.064
cg08856318	10	45474339	C10orf10	27.978
cg14893161	1	205819251	PM20D1	27.907
cg12804283	1	240569726	FMN2	27.898
cg17163747	5	14957231		27.857
cg24984882	2	153008024	STAM2	27.803
cg06494592	3	125709126		27.797
cg05635340	11	112129772	C11orf34	27.779
cg03673894	3	158431192	RARRES1	27.765
cg22130205	18	77139296		27.756
cg05012239	3	195447691	MUC20	27.755
cg02184558	16	68104456	DUS2	27.726
cg27384338	17	2031545	SMG6	27.717
cg05194847	16	14760526	BFAR	27.707
cg20673407	10	31040939		27.681
cg13621337	7	99662524	ZSCAN21	27.674
cg11136589	2	241109328		27.604
cg20061790	5	123218543		27.591
cg00985773	21	46790642		27.562
cg07734293	16	16040682		27.554
cg00803724	16	85747514	C16orf74	27.55
cg15145296	3	125709740		27.541
cg14040696	7	117412043	CTTNBP2	27.488
cg04117801	17	46651867	HOXB3	27.43
cg24997513	17	3595341	P2RX5-TAX1BP3	27.429
cg14187293	3	150863573	MED12L	27.42
cg19414984	15	52079949	TMOD2	27.401
cg19558972	22	23922378	IGLL1	27.373
cg23118561	13	51565237		27.345
cg10832800	2	26207319		27.319
cg15296941	10	596938	DIP2C	27.314
cg11594160	19	18273012	PIK3R2	27.29
cg06609049	19	2785107	THOP1	27.216
cg22370233	19	48936790	GRIN2D	27.113
cg06938101	12	42632312	YAF2	27.112
cg16274273	2	85723202		27.078
cg19192981	15	57664704		27.039
cg19162300	6	33860869		27.037
cg04918389	19	36432051	LRFN3	27.006
cg23788374	10	114498704	VTI1A	26.872
cg03901309	1	15051085	KAZN	26.871
cg23714058	12	123516364	PITPNM2	26.87
cg07857331	5	71607567	MRPS27	26.869
cg23322161	1	47016917	KNCN	26.867
cg21109045	6	105706081		26.863
cg12167135	17	80573887	WDR45L	26.862
cg01053087	8	637909	ERICH1	26.861
cg11792616	8	30018355	DCTN6	26.86
cg15695738	19	35329860		26.848
cg06060754	5	176797920	RGS14	26.844
cg10895682	1	22431609		26.84
cg20270941	4	7447515	SORCS2	26.813
cg23566989	11	65513058		26.792
cg00299286	5	180478185	BTNL9	26.773
cg06217763	2	112292603		26.74
cg01608070	1	157853274		26.738
cg18898498	8	143549268	BAI1	26.724
cg17099656	22	47135171	CERK	26.663
cg19214707	7	3157722		26.654
cg09339153	2	172586329	DYNC1I2	26.635
cg05485695	17	77433492	RBFOX3	26.619
cg26698473	10	123804075	TACC2	26.589
cg05283992	11	25794249		26.558
cg23484981	20	57426626	GNAS	26.556
cg19182683	4	183730519		26.55
cg05578102	12	739986	LOC100049716	26.537
cg23530333	2	89054046		26.535
cg17058782	8	48651795	CEBPD	26.535
cg00555420	4	16214868	TAPT1	26.496
cg17884856	20	44334913	WFDC10B	26.406
cg26403285	17	38316876	MIR6866	26.393
cg25828445	12	7781288		26.39
cg13600918	12	93659656	LOC643339	26.346
cg27435239	15	76033022	DNM1P35	26.287
cg06448683	10	72745693		26.286
cg02331830	8	145008288	PLEC1	26.277
cg23950756	14	90989532		26.271
cg24693741	18	46886163	DYM	26.26
cg07407886	6	116711971	DSE	26.232
cg02160872	5	212506	CCDC127	26.219
cg22055451	2	127446884	GYPC	26.217
cg08058560	1	117544206	CD101	26.21
cg16727877	12	122908416	CLIP1	26.202
cg08161337	22	45814116	RIBC2	26.188
cg03489221	5	173241526		26.186
cg19678111	1	162351367	C1orf226	26.18
cg13616314	17	13472852	HS3ST3A1	26.164
cg19508726	17	46094964		26.162
cg19130188	10	48828680	PTPN20B	26.151
cg03459327	10	22961768	PIP4K2A	26.148
cg14883135	2	43051175		26.133
cg08876009	5	178655042	ADAMTS2	26.061
cg22530767	14	61787418	PRKCH	26.055
cg24446235	3	10532372	ATP2B2	26.044
cg13622535	5	9547169	SNHG18	26.036
cg06205333	1	112161618	RAP1A	25.974
cg20139447	20	56230434	PMEPA1	25.942
cg24166916	5	78282669	ARSB	25.883
cg04738746	10	78780052	KCNMA1	25.877
cg03876514	16	81881697	PLCG2	25.87
cg17189664	22	28253523	PITPNB	25.866
cg11598403	18	74799500	MBP	25.859
cg21315018	8	48651635	CEBPD	25.846
cg19996396	3	121946297	CASR	25.817
cg09599862	2	139262297	SPOPL	25.776
cg07553182	2	228293852		25.744
cg01310481	1	38532094		25.722
cg18479299	3	125709523		25.717
cg18912006	12	123335444	HIP1R	25.71
cg23484912	5	273055	PDCD6	25.703
cg19389973	7	36692197	AOAH	25.668
cg12222906	2	20738909		25.641
cg12739319	9	5186766	INSL6	25.633
cg05687404	19	1953494	CSNK1G2-AS1	25.619
cg27008027	22	23774100		25.619
cg10566703	5	19989519	CDH18	25.594
cg08261681	20	48189743		25.589
cg02722613	4	25162898	SEPSECS	25.581
cg08443761	10	11053166	CELF2	25.58
cg06797808	11	67400972	TBX10	25.548
cg10829391	14	101069717		25.537
cg19563671	17	43224158	HEXIM1	25.537
cg06948242	2	180408380	ZNF385B	25.531
cg17339882	1	62596957	INADL	25.524
cg20584997	2	89065319	FLJ40330	25.514
cg21824770	2	243012163	LINC01237	25.511
cg09851545	8	72649950		25.49
cg13633881	9	136297879	ADAMTS13	25.49
cg21213783	6	112165057	FYN	25.485
cg09519326	11	384123		25.47
cg00729708	15	101084442	LASS3	25.467
cg05872129	22	39784769		25.433
cg01043153	16	86752101		25.423
cg01950192	8	101862766		25.405
cg22801896	8	142452509	FLJ43860	25.392
cg08941871	16	88782854	MIR4722	25.249
cg09513169	5	178287767	ZNF354B	25.242
cg12349837	2	228032015	COL4A3	25.232
cg13799572	11	126382235	KIRREL3	25.218
cg10295955	4	187884368		25.18
cg26893861	17	41843967	DUSP3	25.158
cg00507855	20	45605303	EYA2	25.155
cg03909863	11	638404	DRD4	25.144
cg20305912	15	89878369	POLG	25.093
cg16866567	8	38759261	PLEKHA2	25.076
cg12562232	15	99256251	IGF1R	25.028
cg01735363	2	27516290	TRIM54	25.015
cg20840591	4	33186456		24.982
cg19078123	17	2917358	RAP1GAP2	24.893
cg26175789	2	75821892		24.874
cg08649376	9	126319516	DENND1A	24.834
cg02301128	7	127792165		24.804
cg27614376	3	16779726		24.794
cg03651054	13	50194643		24.794
cg16006105	10	115424284	NRAP	24.768
cg13023205	17	81060243		24.752
cg13563193	19	33072644	PDCD5	24.74
cg09003951	10	135095151	TUBGCP2	24.73
cg15139473	15	70858759		24.727
cg15213081	19	523300		24.666
cg20802868	4	166277404		24.662
cg15783039	7	151396116	PRKAG2	24.645
cg14419141	6	116783140	FAM26F	24.618
cg09506707	9	100797526		24.611
cg25890575	7	157369942	PTPRN2	24.579
cg05170449	3	13812331		24.571
cg10069155	15	41852638	TYRO3	24.566
cg16496269	16	84541118		24.529
cg09210534	1	103238580		24.468
cg12258492	6	30114802	TRIM40	24.457
cg26858704	12	4918848	KCNA6	24.404
cg15153131	7	31003000	GHRHR	24.357
cg16726311	3	194905647	XXYLT1	24.351
cg20805368	11	2367787		24.348
cg22375320	6	14339299		24.341
cg10170944	12	57599717	LRP1	24.337
cg07234876	8	600039		24.308
cg02938066	8	145657956	NFKBIL2	24.299
cg10957001	12	99118507	APAF1	24.294
cg13747275	19	1992952	BTBD2	24.279
cg07501337	19	53324732	ZNF28	24.202
cg16953294	12	123745869	CDK2AP1	24.156
cg06648556	3	16646799	DAZL	24.148
cg06385407	10	93140748	HECTD2-AS1	24.139
cg17855743	14	107198782		24.136
cg14797467	1	192678773		24.135
cg22235936	20	25583324		24.118
cg23945952	19	18874682	CRTC1	24.095
cg14876561	2	241404809	GPC1	24.091
cg18311097	10	38301247	ZNF33A	24.007
cg15526954	18	77139085		23.994
cg00636952	19	18013782		23.958
cg15711973	2	241638367		23.93
cg23658987	1	175047784	TNN	23.927
cg06360465	3	50341183	HYAL1	23.897
cg24014990	14	77233722	VASH1	23.87
cg05139080	5	79513269	SERINC5	23.869
cg23758822	17	41437982		23.816
cg10898650	22	38618941	TMEM184B	23.815
cg24835883	12	76159482		23.81
cg19651115	12	11700343		23.796
cg04404304	8	141248921	TRAPPC9	23.796
cg07459409	16	70698831	MTSS1L	23.79
cg04515200	5	135415762		23.786
cg17217158	17	5025970	ZNF232	23.747
cg13564462	3	186179118	LOC253573	23.742
cg06869292	1	182038423		23.739
cg11992550	15	89533607		23.738
cg01866455	16	8926201	PMM2	23.71
cg15997319	12	123778445	SBNO1	23.71
cg03025641	16	79346615		23.689
cg06098276	17	76171208	TK1	23.669
cg00937982	21	38080274	SIM2	23.655
cg07604514	12	68699325	MDM1	23.65
cg10970132	12	131509213	ADGRD1	23.646
cg11101127	2	127527072		23.646
cg20696815	3	144157334		23.646
cg07943639	1	110936945		23.646
cg04043695	12	129287642	SLC15A4	23.646
cg00874073	17	73073329		23.646
cg08112265	2	28213094	BRE	23.644
cg23487881	14	38372691		23.644
cg14017689	7	4265272	SDK1	23.641
cg04527510	22	48844607		23.625
cg07506563	5	126747263	MEGF10	23.601
cg26748794	16	88804051	FAM38A	23.598
cg16875122	13	20993965	CRYL1	23.582
cg21373890	6	152722114	SYNE1	23.579
cg18229859	4	26432634	RBPJ	23.576
cg19700328	14	106028568		23.573
cg01689345	12	27366734		23.53
cg08274637	13	51417923	DLEU7	23.514
cg25426273	2	74727321	LBX2	23.491
cg06223162	1	101003688	GPR88	23.463
cg19308542	11	102389282		23.447
cg21264609	10	43915463		23.418
cg25907132	10	51489510		23.391
cg07165454	16	10916041		23.387
cg07469467	12	99092857	APAF1	23.372
cg07179000	15	33023586	GREM1	23.363
cg21555271	2	43826133		23.353
cg27175143	13	113280259		23.312
cg02756939	1	211556576	C1orf97	23.286
cg20398163	6	106727170	ATG5	23.257
cg07817170	1	179460806	AXDND1	23.241
cg25599786	5	301105	PDCD6	23.24
cg08508337	8	144660607	NAPRT1	23.232
cg11860238	10	134726665		23.204
cg00916512	8	103985605	AZIN1-AS1	23.197
cg01026744	4	89619053	NAP1L5	23.197
cg03558010	6	46890220	GPR116	23.175
cg11404906	6	32551749	HLA-DRB1	23.174
cg24054272	1	155243076	CLK2	23.156
cg21210555	14	69287543		23.152
cg04546999	1	152956429	SPRR1A	23.113
cg17927824	5	116929992		23.108
cg26094651	2	1802045	MYT1L	23.107
cg08977382	1	236636174	EDARADD	23.106
cg11217603	20	48558305	RNF114	23.077
cg14994914	10	78936342	KCNMA1	23.071
cg25638698	1	154268868		23.069
cg13239126	1	15256136	KIAA1026	23.058
cg04722194	4	108948284	HADH	23.054
cg23980366	5	134475606	C5orf66	23.02
cg16049893	15	91426723	FES	23.019
cg26979311	21	47155542		23.012
cg07702548	16	88636912	ZC3H18	23.011
cg03029993	8	95538707	KIAA1429	23.003
cg19862839	17	59543726	TBX4	23.001
cg21022002	17	77078999	ENGASE	22.996
cg14224028	2	159994539	TANC1	22.994
cg07313589	1	156736588	PRCC	22.982
cg25916771	7	44715892	OGDH	22.976
cg09615411	8	125764437		22.957
cg26443646	5	980739		22.957
cg22836314	10	122551536	WDR11-AS1	22.954
cg04062040	2	103343421	MFSD9	22.953
cg02607124	8	142226454	SLC45A4	22.942
cg05552010	19	52184563		22.94
cg04105166	12	6836105	COPS7A	22.938
cg13033202	1	214601486	PTPN14	22.931
cg22423821	5	36001550		22.904
cg19704288	4	1582181		22.878
cg08992324	17	41438402		22.868
cg15808272	5	37575194	WDR70	22.867
cg27600981	18	28849179		22.845
cg00059870	21	44702611		22.805
cg18883909	17	29599724	NF1	22.798
cg24152907	1	238076887	LOC100130331	22.78
cg23181172	11	1913428	LSP1	22.779
cg16289175	3	183898788	AP2M1	22.773
cg00947782	6	30039142	RNF39	22.758
cg16322792	1	120165303	ZNF697	22.754
cg27484662	18	77126192	ATP9B	22.754
cg23231268	3	46792462		22.735
cg26838315	10	59559554		22.718
cg12822214	10	22831530	PIP4K2A	22.711
cg14498674	1	41707653	SCMH1	22.707
cg25819424	17	2797964	RAP1GAP2	22.682
cg09698441	22	36027062		22.661
cg09022477	9	14097058	NFIB	22.657
cg05673539	9	100782920		22.63
cg20102877	2	27665638	KRTCAP3	22.615
cg05349515	5	157079506	SOX30	22.61
cg23953831	1	117544416	CD101	22.605
cg05895737	10	128956791	FAM196A	22.588
cg13971866	2	26679393	C2orf39	22.587
cg15737817	19	14920839		22.571
cg04395785	12	1684652	FBXL14	22.565
cg04416126	8	17980148		22.556
cg09457425	9	46142049		22.547
cg24892374	10	94866844		22.542
cg20447730	10	45719880		22.54
cg14535707	18	10702719	PIEZO2	22.539
cg07444487	10	123688279	ATE1	22.529
cg13263947	2	191443609		22.527
cg26223797	5	54131694		22.514
cg25172808	20	3140729	FASTKD5	22.513
cg03810616	9	136545864	SARDH	22.506
cg27466466	22	24261966		22.496
cg18974450	16	86421336		22.492
cg23761504	1	183236953	NMNAT2	22.483
cg27631597	5	75903397	IQGAP2	22.472
cg24781699	15	93139398		22.436
cg20627572	2	239991813	HDAC4	22.429
cg10870587	10	95249627		22.419
cg11978884	5	135415819		22.404
cg27111618	2	237519496		22.384
cg20347269	17	3808157	P2RX1	22.378
cg10405150	19	58666490		22.356
cg15248777	18	9334699	TWSG1	22.307
cg13101941	3	30557949		22.297
cg25280720	1	158532613	OR6P1	22.292
cg04585937	14	101506532	MIR376B	22.273
cg27208514	10	121357631	TIAL1	22.271
cg26097711	15	64749577		22.264
cg16324184	10	3165537	PFKP	22.263
cg13561307	1	185436241		22.261
cg17201535	8	145140563	GPAA1	22.257
cg22713460	9	72289582		22.255
cg07653043	1	165854897	UCK2	22.255
cg07212067	18	25583526	CDH2	22.253
cg03688085	1	1910585	KIAA1751	22.251
cg21149944	4	124344	ZNF718	22.206
cg18832619	19	55417436	NCR1	22.154
cg16749629	12	66459807		22.141
cg14150973	19	40950431	SERTAD3	22.1
cg01769468	1	86888585	CLCA2	22.096
cg02484732	6	56096198	COL21A1	22.055
cg04137564	7	66022277	LOC493754	22.021
cg00717937	8	126243165	NSMCE2	22.021
cg24395774	8	145652383	VPS28	22.019
cg13583586	11	464971	PTDSS2	21.963
cg10671668	12	4919230	KCNA6	21.954
cg24904084	5	14653382		21.952
cg06079996	4	57266977	PPAT	21.937
cg12604036	15	25425436	SNORD115-6	21.907
cg20660860	2	122095855	CLASP1	21.895
cg01061681	15	100893783		21.892
cg09812376	17	74270190	QRICH2	21.876
cg13518366	19	55417390	NCR1	21.856
cg00837987	8	588849		21.837
cg04805558	5	23509374	PRDM9	21.795
cg00524694	5	177387682		21.795
cg03509467	7	76094015	DTX2	21.772
cg22297065	10	34492021	PARD3	21.717
cg10044658	9	136112089		21.697
cg05079659	8	134789744	LOC101927798	21.687
cg23286173	8	142436030	PTP4A3	21.655
cg20485607	1	120217696		21.613
cg22192076	1	227516288		21.606
cg13220290	6	166205748		21.586
cg05804568	5	159592696		21.573
cg06692974	5	148700400	AFAP1L1	21.57
cg22884579	5	178855435		21.564
cg08862717	2	101763598	TBC1D8	21.56
cg14823083	11	113420761		21.555
cg22278358	16	12010523	GSPT1	21.552
cg00265826	6	82323837		21.507
cg18021393	1	145516084	GNRHR2	21.505
cg05841700	1	205819383	PM20D1	21.487
cg21224286	12	1909916	CACNA2D4	21.474
cg20587970	11	113659929		21.467
cg04089275	14	62009941	PRKCH	21.453
cg08169279	6	108847943		21.434
cg10288351	3	187391120		21.434
cg16207408	14	93216996		21.425
cg18297529	19	55973111	ISOC2	21.402
cg16151671	2	864151	LINC01115	21.375
cg12272326	9	16102379		21.347
cg13498216	2	10184305	KLF11	21.324
cg22942289	2	150451670	LOC101929231	21.322
cg07806771	7	64541737		21.322
cg25843833	11	20177078		21.315
cg12326725	19	49340456	HSD17B14	21.314
cg21434761	17	73876124	TRIM47	21.308
cg06888826	2	129504117		21.293
cg24575376	7	17707138		21.291
cg26237810	1	200669214		21.209
cg27078995	14	104273185	PPP1R13B	21.205
cg19827167	1	94312206	MIR760	21.164
cg11544377	2	112048503		21.159
cg03293837	10	123506700	ATE1	21.135
cg23395887	16	90143802	PRDM7	21.125
cg24764622	16	12010680	GSPT1	21.119
cg18225364	3	138338915	FAIM	21.104
cg11662609	10	5935006	FBXO18	21.055
cg14096311	4	152117184	SH3D19	21.035
cg04698472	19	52000825	SIGLEC12	21.01
cg18363564	3	51861905	IQCF3	21.004
cg01765077	12	122356316	WDR66	21.002
cg11428066	5	134688497	H2AFY	21.001
cg02155558	15	43621948	ADAL	20.999
cg03343571	6	30039175	RNF39	20.956
cg13575859	2	122146189	CLASP1	20.897
cg24217729	2	242149675	ANO7	20.883
cg12753165	1	235274196	TOMM20	20.882
cg14322104	20	20397253	RALGAPA2	20.879
cg07450693	10	131424931	MGMT	20.865
cg25878151	15	77308126	PSTPIP1	20.863
cg16288572	18	77499273	CTDP1	20.861
cg03083774	2	27996263	MRPL33	20.846
cg16409587	1	55913285		20.842
cg10930308	6	30039476	RNF39	20.83
cg24227711	11	9423480	IPO7	20.81
cg27536700	6	31166759	HCG27	20.806
cg10824677	1	229183526		20.803
cg02327542	1	41923683		20.799
cg17383793	5	52405638	MOCS2	20.796
cg12906712	5	111033085	STARD4-AS1	20.763
cg08149328	5	149836779		20.759
cg22100363	1	182038433		20.755
cg04771042	8	22411778	SORBS3	20.739
cg22730047	1	161410551		20.731
cg09380357	7	151042072	NUB1	20.681
cg19301501	10	22768167		20.68
cg01739401	12	51208362	ATF1	20.669
cg27088635	4	44681143	GUF1	20.667
cg15148984	20	5752346	C20orf196	20.666
cg01701555	1	146544097		20.652
cg11287055	21	38630234	DSCR3	20.651
cg08229615	10	134851731		20.649
cg24118713	12	114088832		20.649
cg09239716	8	22962621	TNFRSF10C	20.639
cg07520611	16	87780107	KLHDC4	20.628
cg08817483	17	20744547		20.603
cg27438889	10	123922704	TACC2	20.6
cg17266581	18	74799572	MBP	20.594
cg02854490	7	144108266		20.589
cg14723284	21	46370511	C21orf70	20.588
cg15575375	1	61649973	NFIA	20.579
cg07299305	10	38691787	CDC10L	20.561
cg00567190	1	211556508	C1orf97	20.501
cg10403914	7	159077106		20.491
cg09556666	15	72759065		20.451
cg05332652	21	44783125	TCONS_00029157	20.435
cg06517246	11	5267724	BGLT3	20.431
cg13490389	1	53429297	SCP2	20.424
cg19360943	12	6762431	ING4	20.424
cg00920546	22	41590479		20.423
cg05053327	17	40837383	CNTNAP1	20.423
cg07577182	17	39673330	KRT15	20.423
cg06287342	17	17721774	SREBF1	20.423
