# Supplementary material for: Heritable methylation marks associated with prostate cancer risk
Source: Fam Cancer. 2023 Jan 28;22(3):313–7. doi: 10.1007/s10689-022-00325-w (PMC10275808; doi:10.1007/s10689-022-00325-w)
Supplement: Supplementary file 2 — Supplementary Material 2 [file 10689_2022_325_MOESM2_ESM.xlsx]

## Sheet: Sheet1
	All cases			Aggressive
CpG	OR	95%CI	P	OR	95%CI	P
cg06536614	0.775194	0.61-0.98	0.03	0.645161	0.45-0.92	0.01
cg26896946	0.769231	0.61-0.97	0.03	0.632911	0.44-0.90	0.01
cg25340688	0.769231	0.61-0.97	0.03	0.645161	0.45-0.91	0.01
cg00124993	0.78125	0.62-0.99	0.04	0.653595	0.47-0.92	0.01
cg11608150	0.833333	0.67-1.04	0.11	0.714286	0.52-0.98	0.04
cg18797653	0.793651	0.63-1.00	0.05	0.662252	0.48-0.93	0.02
cg04481923	0.8	0.64-1.00	0.05	0.70922	0.52-0.98	0.04
cg06478886	0.826446	0.66-1.04	0.1	0.740741	0.53-1.02	0.06
cg07158503	0.793651	0.63-1.01	0.06	0.70922	0.51-0.99	0.05
